# Supplementary material for: Discovery of Intermediary Genes between Pathways Using Sparse Regression
Source: PLoS One. 2015 Sep 8;10(9):e0137222. doi: 10.1371/journal.pone.0137222 (PMC4562633; doi:10.1371/journal.pone.0137222)
Supplement: S2 File — Complete gene lists of Γ, Θ, and Φ (Table A). Top GO terms for shared neighbor genes between TLR-Signaling pathway and antigen processing and presentation genes (Table B). Top GO terms for shared neighbor genes between TLR-Signaling pathway and apoptosis genes (Table C). Top GO terms for shared neighbor genes between TLR-Signaling pathway and Jak-Stat pathway genes (Table D). (XLSX) [file pone.0137222.s002.xlsx]

## Sheet: A - Gene lists
TLR-signaling Pathway : Antigen Processing and Presentation						TLR-signaling Pathway : Apoptosis						TLR-signaling Pathway : Jak-Stat Pathway
Elastic-net		Correlation		WGCNA		Elastic-net		Correlation		WGCNA		Elastic-net		Correlation		WGCNA
ppp1r12a		acot13		recql		spast		adipor2		scyl3		akap11		adnp		recql
trip11		aimp1		cdc27		akap11		adnp		fuca2		ppp1r12a		aftph		cdc27
c11orf57		akirin2		rpap3		ppp1r12a		aftph		enpp4		adnp		akap11		adipor2
arl5b		atn1		adipor2		dicer1		akap11		m6pr		osbp		akirin2		baz1b
znf770		atp6v0c		mre11a		adnp		appbp2		recql		cwc22		arcn1		mre11a
nedd1		atxn2l		akap11		zbtb1		arcn1		cdc27		znf770		arih1		akap11
reep3		baz1a		c12orf4		ireb2		arih1		hccs		hif1a		atn1		rabep1
dgat1		c11orf57		mphosph9		sbno1		arl5b		dhx33		helz		atp2b1		c12orf4
topors		cherp		cul1		cwc22		atad2		rpap3		arcn1		atp6v0c		mphosph9
lman1		crtc1		ppp1r12a		arl5b		atp2b1		acsm3		eif4g2		atxn2l		cul1
ddx6		cwc15		appbp2		cep57		atxn2l		lamp2		hipk3		baz1a		ppp1r12a
ctdspl2		daam1		thumpd1		znf146		bag5		ap2b1		atf6		bcl9l		qser1
tmem192		dda1		atp2b1		hook3		baz1a		adipor2		dennd4a		birc2		appbp2
evi2b		dnajc7		senp1		znf267		bms1		pafah1b1		zbtb33		brd4		thumpd1
rpap3		erf		wdr47		hectd1		btbd1		baz1b		brms1l		c11orf57		lrp6
daam1		esf1		esf1		usp14		c11orf57		znf207		aacs		ccdc43		atp2b1
acot13		leo1		hectd1		rab14		c12orf4		stard3nl		srf		ccdc97		kdm5a
cpne8		maml1		supt16h		lamp2		c2cd5		znf200		arid3a		cdc37		dpp8
ivl		med25		trpm7		slc39a9		cand1		polr3b		map1s		chd9		rab7a
aimp1		mib1		arcn1		arcn1		ccdc43		ralbp1		armc5		cherp		fam76b
tp53inp1		mnt		daam1		eif4g2		ccdc47		mre11a		csnk1d		ckap5		pold3
leo1		myc		eif5		atf6		cdc27		spast		tmed3		crtc1		senp1
atg4d		pcif1		dicer1		iqgap1		cdc5l		aqr		znf444		ctr9		znf264
shf		pign		vrk1		dennd4a		cep57		akap11		map3k11		cul1		wdr47
evi5l		ppdpf		trip11		kiaa2026		chd9		vezt		herpud1		cwc22		esf1
herpud1		ppp1r12a		srp54		acot13		ckap5		slc39a9		traf1		ddx24		hectd1
traf1		pwp1		adnp		cpne8		clpx		rabep1		ppp1r15a		dennd4a		supt16h
cd82		rab14		usp14		ivl		cmtr2		psma4		mknk2		dicer1		trpm7
ppp1r15a		rnf208		rbbp8		c3orf38		copb1		med17		ebi3		dpp8		arcn1
lzts3		sarnp		riok3		aacs		cops2		dsg2		sdc4		eea1		fkbp5
nfkbie		sf3a2		ccp110		gnptg		coro1c		c12orf4		dusp2		eif5		vcpkmt
tagln2		smad2		uri1		map1s		cpsf2		mrps10		tprg1l		esf1		hif1a
arhgap31		sp2		smc3		atg4d		ctdspl2		mphosph9		nkiras2		fam111a		eif5
s1pr4		srp54		trim37		traf1		ctr9		cul1		cdc42se1		fanci		dicer1
dyrk2		tada2b		ints2		ppp1r15a		cul1		soat1		nek6		gltscr1		pcnx
naca2		tgfb1		ccdc47		lzts3		cwc15		ppp1r12a		ldlr		grina		vrk1
cd200		topors		prkar1a		kcnn1		cwc22		qser1		kiaa0513		gtf2h1		trip11
cinp		trip11		rnf141		prkab1		cyld		appbp2		pcsk7		hectd1		srp54
dusp16		trmt5		ube4a		sdc4		ddx24		eif4b		gpt2		ints2		adnp
slamf1		znf414		smap		zswim4		dennd4a		btbd1		dennd5a		iqgap1		usp14
usp35		znf770		hps5		nfkbie		dennd4c		golga5		c4orf48		ireb2		smchd1
sin3b		znf777		gtf2h1		dusp2		dicer1		lrrc40		cd200		kdelr1		rbbp8
b4galt5				naa25		hla-e		dnajc7		thumpd1		izumo4		kdm6b		riok3
rab4b				cand1		cxcr4		dpp8		myo9a		gpr137		kiaa1551		eea1
lsm10				nup107		mettl25		ebag9		rock1		ankle2		kiaa2026		nfat5
mnt				c2cd5		rnf121		eea1		cbfb		nploc4		lig4		ccp110
erf				fbxo30		naca2		eif5		dnaja2		birc3		maml1		rab11a
znf414				rab14		ssh1		esf1		rab27a		irak3		med25		dmxl2
pacs1				nudcd1		cd200		fam111a		lrp6		mtmr4		mga		uri1
kif1c				zc3h7a		dusp16		fanci		exoc5		zc3h7a		mgrn1		tgfbr1
laptm5				nup153		dock6		fbxo30		atp2b1		rasgrp1		mnt		tnks2
slc3a2				zbtb1		ankle2		fbxo45		mpp5		clec17a		mphosph9		smc3
gab2				trmt5		snx11		frs2		kdm5a		cdc37		naa25		nufip2
lgmn				copb1		dnaja2		ghitm		dpp8		ppp1r12c		nipa1		trim37
dtx1				parp2		cyld		glud2		lman1		rhot2		npat		ints2
cd63				top2a		mtmr4		gtf2h1		tipin		rab4b		nup153		cpd
ifit1				ipo8		mmd		hectd1		rab7a		fam65a		osbp		prkar1a
isg15				eif2s1		zc3h7a		hps5		fam76b		gltscr1		pcif1		osbp
gtf2a1				nars		slc15a4		ints2		pold3		mnt		pcnx		eif4g2
tmem106c				pwp1		rasgrp1		ipo7		pias2		mgrn1		ppdpf		ube4a
serpinh1				ireb2		tm2d3		iqgap1		acer3		atn1		ppp1r12a		hipk3
med11				ctdspl2		tgfb1		ireb2		ppp2r5c		kdm6b		ppp1r12c		smap
mlkl				kif11		kdm6b		jkamp		p2ry10		znf414		prkar1a		hps5
nop10				sbno1		atxn2l		kdm5a		senp1		ccdc97		rab35		gtf2h1
capzb				zscan29		sox9		kiaa1033		rbl1		atxn2l		rabep1		naa25
micu1				fanci		znf263		kiaa1551		rsbn1		bcl9l		riok3		slc38a1
aldoc				iqgap1		kif1c		kiaa2026		stk17b		sox9		rnf208		cand1
dtd1				c17orf80		gpr132		klhl9		cyld		golga3		samd9		nup107
ppme1				osbpl11		ss18l2		mastl		znf264		kif1c		sbno1		c2cd5
cherp				c11orf57		fcer2		mis12		rab10		slc3a2		sec24b		zbtb24
sf3a2				rnf219		abhd15		mphosph9		mynn		mroh1		senp1		gltscr1l
sp2				trappc8		gjd3		mpp5		seh1l		gpr132		sf3a2		tmed5
gadd45b				atad2		e2f1		mre11a		wdr47		actn1		slc35b2		nudcd1
pde8a				smg1		brms1		mut		dnaja1		gjd3		smad2		mastl
myo1c				ubr1		ciapin1		naa25		nlk		ifit1		snw1		utp20
irf9				nae1		gspt1		nae1		txndc16		mzt1		sp2		znf549
arrdc2				zyg11b		ebag9		nars		ergic2		e2f1		tada2b		zc3h7a
safb2				cwc22		sdhaf1		nipa1		esf1		smarcd2		taok1		vapb
rhbdf2				znf22		ahsa1		npat		rcor1		otub1		trpm7		nup153
chst11				cpsf2		il10ra		nras		papola		mcrs1		ube4a		cnot1
isg20				arl5b		nmral1		nup153		hectd1		ciapin1		ubr1		sept6
ifitm1				cep295		usp18		osbpl11		supt16h		gopc		uri1		med1
				bag5		mrpl40		pcmtd2		trpm7		vcpkmt		usp14		mcm8
				arih1		prg2		pcnx		snap23		homez		usp47		dlgap5
				kiaa0430		homez		pias2		arcn1		isyna1		vps13c		zbtb1
				fam111a		mlycd		pign		fkbp5		acbd5		whsc1l1		trmt5
				znf146		isyna1		ppp1r12a		cdc5l		c11orf54		zbtb1		calu
				tsr1		kti12		ppp2r5c		vcpkmt		naca		zbtb24		tmod2
				mis12		sp2		rab11a		sos2		cherp		zbtb33		vps13c
				rfwd3		icam1		rab14		gnpnat1		brd4		zc3h7a		copb1
				znf507		ccne1		rab7a		ddhd1		sp2		znf146		parp2
				fem1b		recql		rabep1		kiaa0586		icam1		znf414		arhgef6
				nipa1		cul1		rbbp8		daam1		gadd45b		znf529		znf557
				usp47		dpp8		recql		sptlc2		cyp1a1		znf664		znf426
				rnf139		cdc5l		rfwd3		snw1		st3gal2		znf777		lats1
				fbxo45		ubr1		riok3		hif1a		junb				top2a
				dennd4a		nae1		rnf139		eif5		bcl2				ipo8
				ckap5		arih1		rnf141		dicer1		h1fx				eif2s1
				smad2		rnf139		sarnp		pcnx		cul1				slc38a2
				zdhhc13		fbxo45		sbno1		vrk1		dpp8				ubqln1
				chd9		scarf1		sec24b		trip11		eif5				pwp1
				zbtb33		nid1		senp1		srp54		prkar1a				ireb2
				taf7		snn		serinc1		adnp		acadvl				vezf1
				znf664		spn		slc39a9		usp14		scarf1				ctdspl2
				ccdc43		irf9		smad2		smchd1		rhov				nusap1
				cmtr2		mark4		smap		rnmt		kcnn4				kif23
				glud2		prkd2		smchd1		mib1		nid1				casc5
				morf4l1		hmha1		snw1		rbbp8		zbtb18				kif11
				mcmbp		rab3d		sos2		riok3		snn				sec24b
				baz1a		fbxl12		sp2		eea1		h1f0				aebp2
				klhl9				spast		rp2		spn				sbno1
				ctr9				srp54		pbdc1		mark4				gpr65
				pcmtd2				supt16h		nfat5		wiz				zscan29
				tmem170b				taf7		gspt1		chfr				bcl2a1
				atxn7l3b				taok1		ccp110		tcf20				usp3
				snx29				thumpd1		rab11a		prkd2				fanci
				mnt				tnks2		dmxl2		fzr1				iqgap1
				nup37				top2a		mtmr9		taok2				ss18
				fscn1				trappc8		uri1		klf13				osbpl11
				sirt6				trim37		twistnb		hmha1				whsc1l1
				nufip1				trmt5		tmem245		fbxl12				npat
				cherp				trpm7		tgfbr1		med16				c11orf57
				ccnk				ube4a		minpp1						tmem123
				pcif1				ubqln1		tnks2						trappc8
				mgrn1				ubr1		smc3						dgke
				sf3a2				uhmk1		nufip2						zkscan2
				med25				uri1		trim37						kat6b
				tgfb1				usp14		kpnb1						atad2
				kdelr1				usp47		ints2						bub1b
				plekha4				vps13c		cpd						smg1
				crtc1				vrk1		ccdc47						ddx19b
				sugp1				wdr47		slc16a6						rnf111
				erf				whsc1l1		tmem97						ubr1
				atn1				zbed5		osbp						nae1
				naa60				zbtb1		rnf141						taok1
				sox9				zbtb33		eif4g2						cwc22
				armc7				zc3h7a		ube4a						aggf1
				ppdpf				znf146		ddx6						znf22
				dda1				znf507		cbl						ddx21
				znf414				znf664		hipk3						cpsf2
				akirin2				zscan29		smap						cep295
				myc				zyg11b		hps5						bag5
				arhgap17						gtf2h1						frs2
				nfic						metap2						arih1
				zfp36l2						naa25						atmin
				ppp2r5e						gtf2h3						kiaa0430
				maml1						slc38a1						fam111a
				rel						cand1						clpx
				smad3						nup107						tmem194a
				sp2						krr1						patl1
				vps37c						golt1b						znf641
				atxn2l						c2cd5						znf146
				synpo						fgfr1op2						tsr1
				tada2b						pak1ip1						mis12
				mypop						rngtt						rfwd3
				znf575						serinc1						znf507
				grina						hint3						fem1b
				il3ra						zbtb24						nipa1
				zfp36l1						gltscr1l						usp47
				r3hdm4						golph3						atf7
				mroh6						rap1a						rsl1d1
				rnf208						exoc8						peak1
				pcbp1						znhit6						mga
				atp6v0c						tmed5						lig4
				cmip						kif14						dennd4a
				oxa1l						b4galt6						msl2
				slc35b2						fbxo30						kiaa1551
				wipf2						slc16a7						ckap5
				sox12						rab14						smad2
				sertad2						alg2						atad5
				pcbp2						vps4b						zdhhc13
				znf580						dnal1						ano6
				pign						smndc1						chd9
										gna13						zbtb33
										nudcd1						ddx10
										mastl						gen1
										wbp4						taf7
										utp20						znf664
										arl1						ccdc43
										znf549						cmtr2
										ubl3						glud2
										zc3h7a						kiaa2026
										smu1						sp1
										vapb						znf529
										stau1						gng2
										znf45						usp7
										glo1						fam111b
										nup153						arhgef12
										cnot1						topors
										sept6						helz
										gtf3c4						baz1a
										med1						klhl9
										mcm8						slc9a6
										uba2						cep290
										ktn1						ctr9
										dlgap5						arhgap11a
										zbtb1						pcmtd2
										trmt5						ipo7
										yeats4						samd9
										mettl16						synj2bp
										calu						znf407
										tmod2						zbed5
										vps13c						atxn7l3b
										copb1						fam65a
										parp2						snx29
										eapp						gltscr1
										arhgef6						mnt
										znf557						fscn1
										znf426						gpatch1
										lats1						sirt6
										znf227						palb2
										rlim						nufip1
										top2a						cherp
										znf304						ddx24
										actr10						ccnk
										ube2g1						irak3
										uspl1						pcif1
										fopnl						mgrn1
										ipo8						sf3a2
										eif2s1						tbc1d17
										ier3ip1						med25
										napg						tgfb1
										pphln1						kdelr1
										slc38a2						plekha4
										nars						crtc1
										ets1						sugp1
										ubqln1						erf
										ltv1						ddx5
										usp15						atn1
										pwp1						rab35
										kiaa1033						plek
										ireb2						armc7
										vezf1						ppdpf
										brip1						nr1d1
										stx17						kdm6b
										dennd4c						znf414
										tgs1						akirin2
										ctdspl2						arhgap17
										nusap1						brd4
										kif23						nfic
										casc5						ppp2r5e
										ccbl2						icoslg
										atad1						maml1
										kif11						rel
										tmod3						smad3
										sec24b						sp2
										kif21a						atxn2l
										aebp2						synpo
										nedd1						tada2b
										sbno1						mypop
										gpr65						znf575
										tcf12						grina
										zscan29						bcl9l
										ube2q2						mroh6
										bcl2a1						rnf208
										usp3						pcbp1
										fanci						atp6v0c
										iqgap1						rgl1
										eftud1						cmip
										c17orf80						oxa1l
										ss18						slc35b2
										slc39a6						sin3a
										galnt1						wipf2
										osbpl11						sox12
										fem1c						sertad2
										mut						pcbp2
										phip						sipa1l1
										pnrc1						mpeg1
										purb
										znf182
										whsc1l1
										ebag9
										npat
										cd226
										c11orf57
										tmem263
										gxylt1
										mbip
										rnf219
										uhmk1
										tada1
										xrcc4
										usp12
										tmem123
										trappc8
										mcoln2
										dgke
										ppp4r1
										zkscan2
										kctd18
										phf6
										kat6b
										atad2
										bub1b
										smg1
										ddx19b
										rnf111
										ubr1
										rspry1
										nae1
										taok1
										racgap1
										zyg11b
										lrrc58
										cwc22
										gmps
										slbp
										aimp1
										aggf1
										reep3
										pcf11
										znf22
										ddx21
										bms1
										cpsf2
										arl5b
										cep295
										cep57
										hif1an
										bag5
										cops2
										frs2
										arih1
										rnf169
										atmin
										leo1
										wee1
										ndel1
										kiaa0430
										fam111a
										tmem170a
										clpx
										tmem194a
										patl1
										dis3l
										znf641
										znf146
										tsr1
										mis12
										hook3
										dnajc7
										pdhb
										rfwd3
										znf507
										ankrd49
										fem1b
										csgalnact2
										tmem192
										nipa1
										usp38
										usp47
										b3gnt2
										arl6ip1
										atf7
										rnf139
										znf562
										rsl1d1
										atf7ip
										malt1
										abcd2
										peak1
										fbxo45
										trmt10c
										mga
										lig4
										zwilch
										dennd4a
										msl2
										kiaa1551
										vcpip1
										ckap5
										smad2
										rab6a
										atad5
										zdhhc13
										ano6
										chd9
										zbtb33
										ddx10
										gen1
										klhl11
										epm2aip1
										taf7
										fbxo34
										spty2d1
										znf664
										klhl28
										ccdc43
										yod1
										cmtr2
										ube2e2
										trappc6b
										ska2
										glud2
										znf623
										kiaa2026
										zfp1
										xpot
										atl3
										sp1
										morf4l1
										znf267
										znf529
										gng2
										ercc6l
										zdhhc17
										usp7
										fancm
										fam111b
										gspt2
										strn3
										arhgef12
										blm
										map3k5
										topors
										far1
										mcmbp
										mrpl42
										znf770
										styx
										helz
										txnrd1
										baz1a
										klhl9
										slc9a6
										cep290
										ctr9
										slc5a3
										arhgap11a
										cipc
										prc1
										pcmtd2
										znf805
										tmem170b
										ipo7
										samd9
										stk38l
										nras
										synj2bp
										znf407
										zbed5
										atxn7l3b
										ubr7
										ccdc28a
										kpna6
										arntl2
										zcchc8
										fut8
										pex3
										fam65a
										tdp1
										nedd4l
										jkamp
										lima1
										letmd1
										tmcc3
										bcat1
										mrps35
										vmp1
										asun
										tnpo3
										uhrf1bp1
										gnai3
										me1
										fech
										idi1
										dhx8
										mef2a
										laptm4a
										vps35
										pigb
										mapk6
										ikbkap
										mnt
										wipi1
										nfatc3
										pde8a
										picalm
										clns1a
										eed
										c17orf85
										ptplad1
										nup37
										acat1
										spag5
										gpatch1
										tigar
										fdft1
										palb2
										cherp
										ogfod1
										atrn
										brap
										ddx24
										necap1
										ccnk
										rgs1
										spg21
										wdr7
										cdv3
										ezr
										btaf1
										psma3
										alkbh1
										ppm1a
										zc3h14
										kiaa0391
										sec23a
										pnn
										pcif1
										rassf2
										kif3b
										mapre1
										myl12a
										cep76
										sts
										plp2
										htatsf1
										mgrn1
										phkb
										ccdc113
										tango6
										slc7a6
										cpped1
										bfar
										rbl2
										herc1
										trip4
										znf106
										spg11
										armc1
										sf3a2
										tbc1d17
										med25
										tgfb1
										kdelr1
										znf175
										crtc1
										erf
										psma2
										ddx58
										mtmr4
										nup88
										ddx5
										c17orf75
										mmd
										lamtor3
										grpel1
										fbxw7
										fnbp4
										lpxn
										pus3
										fbxo3
										slc35f2
										coro1c
										gpn3
										chd4
										atn1
										suds3
										ldhb
										rab35
										stk38
										acot13
										c6orf62
										trim38
										ccr6
										ttc1
										slc1a4
										plek
										farsb
										slc35d1
										cd58
										diexf
										stmn1
										atf6
										tmem5
										nek9
										dlst
										rbm25
										aldh6a1
										aftph
										ifit2
										cutc
										cxorf21
										tcp1
										snx19
										polr3gl
										rnf11
										nckap1l
										spats2
										cdk2
										ppdpf
										nr1d1
										rhot1
										evi2a
										hnrnph2
										kdm6b
										znf414
										akirin2
										myc
										arhgap17
										brd4
										maml1
										sp2
										atxn2l
										tada2b
										znf575
										grina
										rnf208
										pcbp1
										atp6v0c
										psmg2
										twsg1
										eif2ak4
										knstrn
										psma1
										e2f8
										ngdn
										dtd2
										snx6
										itfg1
										habp4
										pex11b
										utp3
										nip7
										oser1
										rfc3
										lamtor5
										kiaa1468
										prpf38a
										elp2
										stt3a
										taok3
										tfcp2
										plxnc1
										lrch1
										nudt15
										mrpl47
										txn
										pgbd1
										sorl1
										vwa9
										cpne8
										glipr1
										lnx2
										znf740
										vps33a
										naa30
										lysmd2
										hmg20a
										tspan3
										abhd2
										parn
										uqcrc2
										txnl4b
										npepps
										c18orf8
										npc1
										bcl10
										pogk
										tmco1
										pigm
										rgl1
										mcl1
										sde2
										tifa
										yipf5
										cdkal1
										zmat2
										hiatl1
										eif4ebp2
										eif3m
										celf1
										endod1
										ints4
										aasdhppt
										ei24
										chek1
										cwc15
										dlat
										sav1
										arl14ep
										znf256
										ccdc50
										gpr180
										ifit5
										cfdp1
										cebpg
										lonrf1
										c16orf87
										lsm11
										rab39b
										uqcrb
										ms4a1
										slc35b2
										sppl3
										abhd3
										cnot11
										alg8
										adpgk
										acox1
										eif4a1
										arpc5
										slamf6
										meaf6
										hmgb2
										ndufs4
										cybb
										trmt10b
										ddias
										rpl36al
										kbtbd6
										ghitm
										moap1
										clmn
										trim44
										cenpn
										ap1g1
										slfn5
										dctn5
										ccndbp1
										acaa2
										rrm1
										trim68
										znf180
										smg8
										fam57a
										glod4
										srp68
										c2cd3
										tctn2
										zbtb5
										sin3a
										ptpn9
										mmgt1
										shcbp1
										ano5
										znf570
										znf554
										znf24
										pdp2
										pcbp2
										naglt1
										chd2
										rbm4b
										lemd3
										znf266
										lsm1
										tmem9b
										mrpl48
										rmi2
										plekhf2
										unc119b
										tcp11l1
										crlf3
										zbtb34
										fam210a
										cstf2t
										znf543
										mrfap1l1
										c14orf119
										lrrc57
										zbtb2
										rnf41
										cyb5d1
										acbd3
										c11orf54
										znf530
										amer1
										tmem186
										prmt3
										msl1
										sf3b3
										wdsub1
										zbtb44
										naca
										pptc7
										sipa1l1
										pign
										mpeg1
										nkiras1
										prim1
										znf251
										ddx42
										hyls1
										uvrag
										ythdf2
										ctnnd1
										kiaa0753
										pkhd1l1
										sarnp
										lin52
										supt4h1
										fastkd5

## Sheet: B - APP
Elastic-net			Correlation			WGCNA
GO Term	P-value		GO Term	P-value		GO Term	P-value
type I interferon signaling pathway	0.00042		RNA metabolic process	7.09e-07		cellular macromolecule metabolic process	2.95e-05
regulation of vascular endothelial growth factor signaling pathway	0.000553		RNA biosynthetic process	6.9e-06		protein modification by small protein conjugation or removal	3.19e-05
regulation of cellular response to vascular endothelial growth factor stimulus	0.000553		regulation of nucleic acid-templated transcription	9.2e-06		protein modification by small protein conjugation	3.21e-05
response to type I interferon	0.000553		nucleobase-containing compound biosynthetic process	1.01e-05		macromolecule metabolic process	6.73e-05
negative regulation of viral genome replication	0.000692		regulation of RNA biosynthetic process	1.06e-05		regulation of cellular macromolecule biosynthetic process	7.78e-05

## Sheet: C - Apoptosis
Elastic-net			Correlation			WGCNA
GO Term	P-value		GO Term	P-value		GO Term	P-value
regulation of lymphocyte mediated immunity	2.17e-05		protein modification by small protein conjugation or removal	2.42e-06		organelle organization	6.87e-06
regulation of leukocyte mediated immunity	2.65e-05		protein modification by small protein conjugation	3.52e-05		cell cycle process	1.09e-05
positive regulation of lymphocyte mediated immunity	6.29e-05		protein ubiquitination	0.000344		cellular protein modification process	3.01e-05
regulation of cell killing	9.98e-05		cellular protein modification process	0.000448		protein modification process	3.01e-05
positive regulation of leukocyte mediated immunity	0.000166		protein modification process	0.000448		mitotic cell cycle process	5.16e-05

## Sheet: D - Jak-Stat
Gamma_WT\M			Gamma_WM\T			WGCNA
GO Term	P-value		GO Term	P-value		GO Term	P-value
regulation of primary metabolic process	1.45e-05		regulation of transcription, DNA-templated	3.15e-06		regulation of nucleic acid-templated transcription	1.62e-07
regulation of phosphate metabolic process	2.15e-05		regulation of nucleic acid-templated transcription	4.19e-06		regulation of nucleobase-containing compound metabolic process	1.94e-07
regulation of phosphorus metabolic process	2.59e-05		regulation of RNA metabolic process	4.54e-06		regulation of transcription, DNA-templated	2.01e-07
regulation of phosphorylation	5.21e-05		regulation of RNA biosynthetic process	5.18e-06		nucleic acid metabolic process	2.16e-07
regulation of macromolecule metabolic process	6.48e-05		regulation of cellular macrromolecule biosynthetic process	7.22e-06		regulation of RNA biosynthetic process	2.42e-07
